# Supplementary material for: Inorganic Pyrophosphate Plasma Levels Are Decreased in Pseudoxanthoma Elasticum Patients and Heterozygous Carriers but Do Not Correlate with the Genotype or Phenotype
Source: J Clin Med. 2023 Feb 27;12(5):1893. doi: 10.3390/jcm12051893 (PMC10003929; doi:10.3390/jcm12051893)
Supplement: Supplementary file 1 [file jcm-12-01893-s001.zip]

Archive with 1 entries (1 files):
- jcm-2087069-supplementary.pdf
